# Supplementary material for: Electroosmotic flow in soft clay and measures to promote movement under direct current electric field
Source: PLoS One. 2024 Apr 16;19(4):e0302150. doi: 10.1371/journal.pone.0302150 (PMC11020605; doi:10.1371/journal.pone.0302150)
Supplement: S1 Dataset — (XLSX) [file pone.0302150.s001.xlsx]

## Sheet: Sheet1
T1		T2		T3		T4		T5		T6		T7		T8
Time	water discharge	Time	water discharge	Time	water discharge	Time	water discharge	Time	water discharge	Time	water discharge	Time	water discharge	Time	water discharge
0	0	0	0	0	0	0	0	0	0	0	0	0	0	0	0
0.5	5	0.5	6	0.5	7	1	16	1	14	1	20	1	14	6	90
1	10	1	9	1	14	2	29	2	28	2	36	2	30	12	180
		1.5	14	1.5	20	3	42	3	41	3	50	3	45	18	260
		2	19	2	26	4	54	4	54	4	63	4	60	24	300
				2.5	32	5	66	5	68	5	76	5	73	30	335
				3	38	6	78	6	82	6	89	6	87	36	360
				3.5	43	7	90	7	95	7	101	7	101	48	395
				4	48	8	102	8	107	8	114	8	114	60	410
								9	118	9	126	9	127	72	420
								10	130	10	138	10	139
								11	141	11	149	11	150
								12	151	12	159	12	161
										13	168	13	169
										14	176	14	178
										15	183	15	186
										16	190	16	196
										17	197	17	203
										18	202	18	210
										19	207	19	218
										20	212	20	225
										21	216	21	230
										22	219	22	235
										23	222	23	240
										24	225	24	244
												25	247
												26	248
												27	249	--
												28	251	--	--
												29	253	--	--
												30	254	--	--
												31	255	--	--
												32	256	--	--
												33	257	--	--
												34	258	--	--
												35	259	--	--
												36	260	--	--
--	--	--	--	--	--	--	--	--	--	--	--	--		--	--
