# Supplementary material for: Electroosmotic flow in soft clay and measures to promote movement under direct current electric field
Source: PLoS One. 2024 Apr 16;19(4):e0302150. doi: 10.1371/journal.pone.0302150 (PMC11020605; doi:10.1371/journal.pone.0302150)
Supplement: S2 Dataset — (XLSX) [file pone.0302150.s002.xlsx]

## Sheet: Sheet1
T6	voltage potential									T7	voltage potential
Time	V41	V42	V43	V31	V32	V33	V21	V22	V23	Time	V41	V42	V43	V31	V32	V33	V21	V22	V23
0	8.1	7.6	7.5	14.4	14.7	13.9	21.5	21.1	21.4	0	7.7	8	7.4	15.2	15	14.7	22.4	22	21.7
1	8.4	8	7.7	14.8	15.2	14.2	21.9	21.6	21.9	1	7.8	8.1	7.5	15.4	15.2	14.9	22.7	22.4	22
2	8.5	8.1	7.9	14.9	15.3	14.3	22	21.7	22	2	7.8	8.2	7.6	15.6	15.3	15	23.1	22.7	22.4
3	8.6	8.2	8	15	15.3	14.4	22.1	21.7	22.1	3	7.9	8.2	7.6	15.6	15.3	15	23.2	22.9	22.4
4	8.7	8.2	8.1	15.1	15.4	14.5	22.2	21.7	22.1	4	7.9	8.2	7.6	15.6	15.4	15	23.3	23	22.5
5	8.6	8.2	7.9	15	15.4	14.4	22.2	21.7	22	5	7.9	8.2	7.7	15.7	15.5	15.1	23.3	23	22.6
6	8.6	8.2	8	15	15.3	14.4	22.1	21.5	21.8	6	7.9	8.3	7.8	15.7	15.5	15.2	23.3	22.9	22.6
7	8.6	8.2	8	15	15.3	14.4	22.1	21.3	21.7	7	7.9	8.2	7.6	15.7	15.5	15.1	23	22.6	22.5
8	8.5	8.1	7.9	14.9	15.2	14.3	21.8	21.1	21.4	8	7.8	8.2	7.6	15.6	15.4	15	22.8	22.4	22.4
9	8.3	7.9	7.7	14.6	15	14	21.4	20.7	21.6	9	7.8	8.1	7.5	15.5	15.3	15	22.6	22.1	22.3
10	8.1	7.8	7.6	14.4	14.8	13.8	21	20.3	20.7	10	7.7	8.1	7.4	15.5	15.3	15	22.4	21.9	22.3
11	8	7.7	7.5	14.3	14.6	13.7	20.7	20	20.4	11	7.6	7.9	7.4	15.4	15.2	14.8	22.1	21.5	22.1
12	7.9	7.5	7.3	14.1	14.4	13.6	20.5	19.7	20.1	12	7.5	7.9	7.3	15.3	15.2	14.8	21.8	21.4	22
13	7.4	7.1	6.9	13	13.3	12.6	18.7	18.3	18.8	13	7.3	7.6	7	14.6	14.5	14.1	20.7	20.3	21.1
14	7.1	6.8	6.6	12.6	12.8	12.1	18	17.8	18.2	14	7.2	7.5	6.9	14.6	14.4	14	20.6	20.2	21.1
15	6.8	6.5	6.3	12.4	12.4	11.6	17.4	17.3	17.8	15	7.1	7.4	6.8	14.5	14.1	13.8	20.4	20	21
16	6.4	6.1	6	11.9	11.7	11	16.7	16.7	17.2	16	6.9	7.2	6.6	14.1	13.7	13.4	20.2	19.9	20.8
17	6.1	5.9	5.7	11.6	11.3	10.6	16.4	16.4	17.1	17	6.7	7	6.4	13.6	13.2	13.1	19.9	19.6	20.4
18	5.8	5.7	5.5	11.3	10.9	10.2	16	16	16.7	18	6.6	6.8	6.3	13.4	13	12.9	19.6	19.3	20.4
19	5.7	5.5	5.4	11.1	10.6	9.9	15.5	15.6	16.4	19	6.6	6.8	6.2	13.3	12.8	12.7	19.5	19.3	20.2
20	5.4	5.3	5.1	10.9	10.2	9.6	15.3	15.4	16.1	20	6.5	6.7	6.1	13.1	12.6	12.6	19.3	19.1	20.2
21	5.4	5.2	5.1	10.8	10	9.4	14.9	15.1	15.9	21	6.4	6.6	6	12.9	12.4	12.4	19.1	18.8	20.5
22	5.1	5	4.8	10.4	9.6	9	14.3	14.5	15.5	22	6.3	6.5	5.9	12.6	12.2	12.2	18.9	18.7	19.8
23	5	4.8	4.7	10.2	9.4	8.8	14.1	14.3	15.2	23	6.2	6.3	5.8	12.4	12	11.9	18.7	18.5	19.5
24	4.8	4.6	4.5	9.9	9.1	8.4	13.5	13.7	14.7	24	6	6.2	5.7	12.1	11.7	11.7	18.5	18.3	19.3
										25	5.1	5.2	4.8	9.2	9	9.1	13.8	13.8	14.8
										26	4.6	4.8	4.5	8.9	8.5	8.6	13.5	13.5	15.4
										27	5.5	5.7	5.3	11.6	10.5	10.6	18	17.8	18.8
										28	6.7	6.9	6.3	13.6	12.8	13	21.3	21.1	22
										29	6.1	6.3	5.8	13	11.7	11.9	20	20	21.5
										30	5.6	5.8	5.3	12.5	10.8	10.9	19.4	19.2	20
										31	5.2	5.4	5	12.6	10.4	10.3	19.8	19.6	20
										32	5	5.1	4.8	12.5	10	9.9	19.9	19.7	19.9
										33	4.8	4.9	4.6	12.3	9.6	9.3	19.9	19.7	19.9
										34	5.1	5.3	4.8	13.5	10.5	10.2	21.5	21.5	22.6
										35	4.6	4.8	4.4	12.3	9.3	9	20.1	19.9	20.8
										36	4.3	4.5	4.6	11.9	8.8	8.5	19.9	19.7	20
