# Supplementary material for: Electroosmotic flow in soft clay and measures to promote movement under direct current electric field
Source: PLoS One. 2024 Apr 16;19(4):e0302150. doi: 10.1371/journal.pone.0302150 (PMC11020605; doi:10.1371/journal.pone.0302150)
Supplement: S3 Dataset — (XLSX) [file pone.0302150.s003.xlsx]

## Sheet: Sheet1
Distance from the anode (cm)	T11	Distance from the anode (cm)	T12	Distance from the anode (cm)	T13	Distance from the anode (cm)	T21	Distance from the anode (cm)	T22	Distance from the anode (cm)	T23	Distance from the anode (cm)	T31	Distance from the anode (cm)	T32	Distance from the anode (cm)	T33	Distance from the anode (cm)	T41	Distance from the anode (cm)	T42	Distance from the anode (cm)	T43	Distance from the anode (cm)	T51	Distance from the anode (cm)	T52	Distance from the anode (cm)	T53	Distance from the anode (cm)	T61	Distance from the anode (cm)	T62	Distance from the anode (cm)	T63	Distance from the anode (cm)	T71	Distance from the anode (cm)	T72	Distance from the anode (cm)	T73	Distance from the anode (cm)	T81	Distance from the anode (cm)	T82	Distance from the anode (cm)	T83
2.7	47.883	2.7	50.038	2.7	49.652	2.7	40.481	2.7	42.67	2.7	42.028	2.7	31.978	2.7	34.714	2.7	34.594	2.7	28.129	2.7	28.516	2.7	31.783	2.7	25.355	2.7	27.129	2.7	29.402	2.7	24.198	2.7	24.096	2.7	24.035	2.7	22.025	2.7	22.71	2.7	24.975	2.7	23.469	2.7	24.372	2.7	24.569
7.5	50.363	7.5	50.612	7.5	50.466	7.5	50.02	7.5	50.278	7.5	50.335	7.5	48.795	7.5	50.117	7.5	49.798	7.5	47.62	7.5	48.664	7.5	50.097	7.5	43.681	7.5	45.19	7.5	45.243	7.5	35.419	7.5	37.656	7.5	36.572	7.5	27.42	7.5	29.717	7.5	31.768	7.5	27.219	7.5	31.257	7.5	33.505
15	49.754	15	50.446	15	50.691	15	50.16	15	50.45	15	49.88	15	49.842	15	49.708	15	50.437	15	48.305	15	49.147	15	50.082	15	44.456	15	45.2	15	45.18	15	43.29	15	43.747	15	43.439	15	35.92	15	37.093	15	37.561	15	29.349	15	34.074	15	36.972
22.5	50.022	22.5	50.546	22.5	50.621	22.5	50.375	22.5	50.313	22.5	49.928	22.5	49.916	22.5	50.209	22.5	50.542	22.5	45.816	22.5	48.337	22.5	48.621	22.5	44.832	22.5	45.955	22.5	45.436	22.5	42.701	22.5	43.167	22.5	43.375	22.5	37.723	22.5	40.244	22.5	42.445	22.5	31.748	22.5	35.818	22.5	37.418
27.3	50.005	27.3	50.247	27.3	49.579	27.3	48.238	27.3	48.959	27.3	47.828	27.3	46.285	27.3	48.015	27.3	47.79	27.3	43.887	27.3	45.222	27.3	46.406	27.3	43.949	27.3	44.642	27.3	44.5	27.3	42.522	27.3	43.424	27.3	43.829	27.3	38.222	27.3	40.753	27.3	41.444	27.3	36.077	27.3	37.471	27.3	38.246
