# Supplementary material for: Electroosmotic flow in soft clay and measures to promote movement under direct current electric field
Source: PLoS One. 2024 Apr 16;19(4):e0302150. doi: 10.1371/journal.pone.0302150 (PMC11020605; doi:10.1371/journal.pone.0302150)
Supplement: S4 Dataset — (XLSX) [file pone.0302150.s004.xlsx]

## Sheet: Sheet1
Distance from the anode (cm)	T11	Distance from the anode (cm)	T12	Distance from the anode (cm)	T13	Distance from the anode (cm)	T21	Distance from the anode (cm)	T22	Distance from the anode (cm)	T23	Distance from the anode (cm)	T31	Distance from the anode (cm)	T32	Distance from the anode (cm)	T33	Distance from the anode (cm)	T41	Distance from the anode (cm)	T42	Distance from the anode (cm)	T43	Distance from the anode (cm)	T51	Distance from the anode (cm)	T52	Distance from the anode (cm)	T53	Distance from the anode (cm)	T61	Distance from the anode (cm)	T62	Distance from the anode (cm)	T63	Distance from the anode (cm)	T71	Distance from the anode (cm)	T72	Distance from the anode (cm)	T73	Distance from the anode (cm)	T81	Distance from the anode (cm)	T82	Distance from the anode (cm)	T83
2.7	4.429	2.7	4.662	2.7	4.429	2.7	10.533	2.7	13.251	2.7	14.101	2.7	21.066	2.7	26.842	2.7	30.24	2.7	25.993	2.7	26.842	2.7	29.052	2.7	89.701	2.7	90.72	2.7	79.677	2.7	98.365	2.7	90.72	2.7	83.585	2.7	198.594	2.7	133.854	2.7	116.372	2.7	94.472	2.7	90.72	2.7	90.72
7.5	2.797	7.5	2.797	7.5	2.797	7.5	2.888	7.5	3.058	7.5	3.058	7.5	2.888	7.5	3.228	7.5	3.568	7.5	3.738	7.5	3.568	7.5	3.398	7.5	8.324	7.5	8.324	7.5	7.305	7.5	18.688	7.5	15.46	7.5	17.159	7.5	35.08	7.5	37.819	7.5	25.64	7.5	62.353	7.5	54.952	7.5	43.18
15	2.797	15	3.03	15	2.797	15	3.228	15	3.568	15	3.907	15	2.888	15	2.888	15	3.058	15	3.228	15	3.339	15	3.228	15	3.907	15	3.228	15	3.907	15	4.757	15	4.587	15	4.417	15	16.989	15	10.703	15	7.645	15	25.961	15	12.849	15	8.187
22.5	3.03	22.5	2.797	22.5	3.03	22.5	3.228	22.5	3.228	22.5	3.738	22.5	2.718	22.5	3.058	22.5	3.398	22.5	3.398	22.5	3.228	22.5	3.398	22.5	4.077	22.5	3.738	22.5	4.417	22.5	5.776	22.5	4.417	22.5	4.417	22.5	12.402	22.5	6.965	22.5	6.965	22.5	23.28	22.5	10.781	22.5	5.769
27.3	3.496	27.3	3.496	27.3	3.263	27.3	3.228	27.3	3.738	27.3	4.077	27.3	3.328	27.3	3.568	27.3	3.738	27.3	4.587	27.3	3.907	27.3	4.417	27.3	5.267	27.3	5.606	27.3	6.286	27.3	6.116	27.3	5.946	27.3	5.097	27.3	10.363	27.3	13.251	27.3	11.552	27.3	12.063	27.3	8.362	27.3	6.235
